# Supplementary material for: Deciphering the Natural Reassortment Dynamics of Infectious Bursal Disease Virus, Isolated from Field Outbreaks in Southern India, Through Complete Genome Sequencing
Source: Pathogens. 2025 Dec 24;15(1):26. doi: 10.3390/pathogens15010026 (PMC12845039; doi:10.3390/pathogens15010026)
Supplement: Supplementary file 1 [file pathogens-15-00026-s001.zip]

Archive with 1 entries (1 files):
- pathogens-3997580-supplementary.pdf
